# Supplementary material for: Microbial Clearance of Refractory Mycobacterium avium Complex Pulmonary Disease During Pembrolizumab and Intensified Antimicrobial Therapy: A Case Report
Source: Pharmaceuticals (Basel). 2025 Sep 29;18(10):1464. doi: 10.3390/ph18101464 (PMC12567303; doi:10.3390/ph18101464)
Supplement: Supplementary file 1 [file pharmaceuticals-18-01464-s001.zip]

Archive with 1 entries (1 files):
- pharmaceuticals-3842144-supplementary.pdf
